# Supplementary material for: Effect of Acetylation of Two Cellulose Nanocrystal Polymorphs on Processibility and Physical Properties of Polylactide/Cellulose Nanocrystal Composite Film
Source: Molecules. 2023 Jun 9;28(12):4667. doi: 10.3390/molecules28124667 (PMC10302014; doi:10.3390/molecules28124667)
Supplement: Supplementary file 1 [file molecules-28-04667-s001.zip]

Archive with 1 entries (1 files):
- molecules-2419718-supplementary.pdf
